# Supplementary material for: Hmgcs2 is the hub gene in diabetic cardiomyopathy and is negatively regulated by Hmgcs2, promoting high glucose‐induced cardiomyocyte injury
Source: Immun Inflamm Dis. 2024 Mar 13;12(3):e1191. doi: 10.1002/iid3.1191 (PMC10936232; doi:10.1002/iid3.1191)
Supplement: Supplementary file 1 — Supporting information. [file IID3-12-e1191-s001.xlsx]

## Sheet: TargetScan7
miRNA	Position in the UTR	seed match	context++ score	context++ score percentile	weighted context++ score	conserved branch length	Pct
Conserved sites
No conserved sites found
Poorly conserved sites
rno-miR-23b-3p	37-43	7mer-m8	-0.07	74	-0.07	0	< 0.1
rno-miR-23a-3p	37-43	7mer-m8	-0.07	73	-0.07	0	< 0.1
rno-miR-760-3p	45-51	7mer-m8	-0.06	46	-0.06	1.114	N/A
rno-miR-363-5p	79-86	8mer	-0.58	99	-0.58	0	N/A
rno-miR-324-3p	89-95	7mer-1A	-0.16	87	-0.16	0	N/A
rno-miR-181b-1-3p	90-96	7mer-1A	-0.18	89	-0.18	0	N/A
rno-miR-181b-2-3p	90-96	7mer-1A	-0.15	85	-0.15	0	N/A
rno-miR-653-3p	90-96	7mer-1A	-0.1	78	-0.1	0	N/A
rno-miR-26a-3p	101-107	7mer-1A	-0.12	80	-0.12	0	N/A
rno-miR-3561-5p	106-112	7mer-m8	-0.23	94	-0.23	0	N/A
rno-miR-615	114-120	7mer-1A	-0.16	74	-0.16	0	N/A
rno-miR-202-5p	119-125	7mer-m8	-0.16	83	-0.16	0.343	< 0.1
rno-miR-3551-5p	135-141	7mer-m8	-0.06	68	-0.06	0	N/A
rno-miR-324-3p	179-185	7mer-1A	-0.11	80	-0.11	0	N/A
rno-miR-764-5p	183-189	7mer-m8	-0.1	65	-0.1	0	N/A
rno-miR-667-5p	185-191	7mer-1A	-0.17	66	-0.17	0	N/A
rno-miR-383-3p	199-205	7mer-m8	-0.02	37	-0.02	0.148	N/A
rno-miR-133b-5p	206-212	7mer-1A	-0.18	88	-0.18	0.148	N/A
rno-miR-760-3p	209-215	7mer-m8	-0.15	70	-0.15	0.763	N/A
rno-miR-343	226-233	8mer	-0.42	98	-0.42	0	N/A
rno-miR-207	229-235	7mer-1A	-0.18	90	-0.18	0	N/A
rno-miR-188-5p	258-264	7mer-1A	-0.13	84	-0.13	0	N/A
rno-miR-6322	263-269	7mer-m8	-0.12	70	-0.12	0	N/A
rno-miR-679	266-272	7mer-m8	-0.12	75	-0.12	0	N/A
rno-miR-493-3p	267-273	7mer-m8	-0.24	92	-0.24	0	N/A
rno-miR-5132-5p	273-279	7mer-1A	-0.2	84	-0.2	0	N/A
rno-miR-495	295-301	7mer-m8	-0.02	73	-0.02	1.402	N/A
rno-miR-3065-5p	296-302	7mer-m8	-0.02	25	-0.02	0	N/A
rno-miR-7a-1-3p	296-302	7mer-m8	-0.02	22	-0.02	0	N/A
rno-miR-425-3p	329-335	7mer-m8	-0.38	90	-0.35	0	N/A
rno-miR-678	331-338	8mer	-0.79	99	-0.71	0	N/A
rno-miR-3551-3p	336-342	7mer-m8	-0.21	97	-0.19	0	N/A
rno-miR-320-5p	385-392	8mer	-0.27	97	-0.02	0	N/A
rno-miR-3557-5p	386-392	7mer-1A	-0.07	76	-0.01	0	N/A
rno-miR-125b-2-3p	394-400	7mer-m8	-0.24	93	-0.02	0	N/A
rno-miR-381-3p	397-403	7mer-m8	-0.16	95	-0.01	0.848	N/A
rno-miR-539-3p	397-403	7mer-m8	-0.15	94	-0.01	0.848	N/A
rno-miR-3549	413-419	7mer-m8	-0.24	89	-0.02	0	N/A
rno-miR-431	414-420	7mer-m8	-0.18	88	-0.01	0.148	N/A
rno-miR-352	421-427	7mer-1A	-0.15	80	-0.01	0	N/A
rno-miR-1199-5p	423-429	7mer-1A	-0.05	64	0	0.148	N/A
rno-miR-3558-3p	453-459	7mer-m8	-0.16	82	-0.01	0	N/A
rno-miR-881-3p	455-461	7mer-m8	-0.1	79	-0.01	0	N/A
rno-miR-3084a-3p	485-491	7mer-m8	-0.19	84	-0.01	0.148	N/A
rno-miR-3084d	485-491	7mer-m8	-0.19	84	-0.01	0.148	N/A
rno-miR-3084b-3p	485-491	7mer-m8	-0.19	84	-0.01	0.148	N/A
rno-miR-1298	499-505	7mer-m8	-0.16	95	-0.01	0	N/A
rno-miR-382-3p	500-506	7mer-m8	-0.06	80	0	0	N/A
rno-miR-668	510-516	7mer-1A	-0.07	73	-0.01	0.273	N/A
rno-miR-3561-5p	513-520	8mer	-0.34	97	-0.02	0	N/A
rno-miR-342-5p	521-528	8mer	-0.56	98	-0.04	0	N/A
rno-miR-194-3p	525-531	7mer-m8	-0.19	86	-0.01	0.148	N/A
rno-miR-328a-3p	567-573	7mer-m8	-0.19	82	-0.01	1.154	N/A
rno-miR-328b-3p	567-573	7mer-m8	-0.19	82	-0.01	1.154	N/A
rno-miR-3575	571-577	7mer-m8	-0.11	77	-0.01	0.562	N/A
rno-miR-370-3p	572-578	7mer-m8	-0.02	39	0	1.858	N/A
rno-miR-351-3p	600-606	7mer-1A	-0.05	55	0	0.148	N/A
rno-miR-193a-3p	612-618	7mer-m8	-0.35	95	-0.03	1.033	< 0.1
rno-miR-193b-3p	612-618	7mer-m8	-0.35	95	-0.03	1.033	< 0.1
rno-miR-200a-3p	615-622	8mer	-0.16	90	-0.01	1.237	< 0.1
rno-miR-141-3p	615-622	8mer	-0.16	89	-0.01	1.237	< 0.1
