# Supplementary material for: Hmgcs2 is the hub gene in diabetic cardiomyopathy and is negatively regulated by Hmgcs2, promoting high glucose‐induced cardiomyocyte injury
Source: Immun Inflamm Dis. 2024 Mar 13;12(3):e1191. doi: 10.1002/iid3.1191 (PMC10936232; doi:10.1002/iid3.1191)
Supplement: Supplementary file 2 — Supporting information. [file IID3-12-e1191-s002.xlsx]

## Sheet: Sheet1
Target Detail	Target Rank	Target Score	miRNA Name	Gene Symbol	Gene Description
Details	1	88	rno-miR-363-5p	Hmgcs2	3-hydroxy-3-methylglutaryl-CoA synthase 2
Details	2	74	rno-miR-678	Hmgcs2	3-hydroxy-3-methylglutaryl-CoA synthase 2
Details	3	62	rno-miR-872-3p	Hmgcs2	3-hydroxy-3-methylglutaryl-CoA synthase 2
